# Supplementary material for: Longitudinal Analysis of Macronutrient Composition in Preterm and Term Human Milk: A Prospective Cohort Study
Source: Nutrients. 2019 Jul 4;11(7):1525. doi: 10.3390/nu11071525 (PMC6683284; doi:10.3390/nu11071525)
Supplement: Supplementary file 1 [file nutrients-11-01525-s001.zip]

Archive with 5 entries (5 files):
- Figure S1 - Study Flow Chart.pdf
- Figure S2 - Macronutrients_by_gender.pdf
- Figure S3 - Macronutrients_by_delivery.pdf
- Table S1 - Maternal and infant characteristics.pdf
- Table S2 - Macronutrient data - postnatal-postmenstrual-gender-delivery.xlsx
