# Supplementary material for: Longitudinal Analysis of Macronutrient Composition in Preterm and Term Human Milk: A Prospective Cohort Study
Source: Nutrients. 2019 Jul 4;11(7):1525. doi: 10.3390/nu11071525 (PMC6683284; doi:10.3390/nu11071525)
Supplement: Supplementary file 1 [file nutrients-11-01525-s001.zip › Table S2 - Macronutrient data - postnatal-postmenstrual-gender-delivery.xlsx]

## Sheet: postnatal age (weeks)
	Protein	Preterm Milk									Term Milk
		g/100 mL									g/100 mL
	postnatal age (weeks)	n	Mean	SD	Median	Q1	Q3	Min	Max	CV	n	Mean	SD	Median	Q1	Q3	Min	Max	CV	p
	1	25	2.17	0.29	2.07	2	2.32	1.76	2.96	0.133641	28	2.45	0.81	2.22	1.97	2.68	1.62	5.71	0.330612	0.161
	2	25	1.85	0.24	1.82	1.68	2.03	1.47	2.44	0.12973	26	1.85	0.2	1.85	1.76	1.93	1.41	2.23	0.108108	0.9417
	3	25	1.92	0.65	1.82	1.69	1.95	1.4	4.85	0.338542	28	1.83	0.25	1.87	1.68	2.04	1.36	2.19	0.136612	0.5116
	4	25	1.9	0.97	1.68	1.62	1.79	1.41	6.46	0.510526	28	1.68	0.26	1.74	1.44	1.88	1.28	2.18	0.154762	0.0878
	5	24	1.7	0.22	1.69	1.6	1.8	1.29	2.27	0.129412	28	1.63	0.19	1.61	1.51	1.78	1.3	1.99	0.116564	0.204
	6	24	1.72	0.34	1.64	1.52	1.82	1.39	2.82	0.197674	27	1.7	0.42	1.67	1.52	1.76	1.28	3.61	0.247059	0.6813
	7	25	1.58	0.2	1.53	1.46	1.69	1.19	2	0.126582	27	1.74	0.88	1.54	1.44	1.77	1.32	6.07	0.505747	0.5049
	8	24	1.63	0.23	1.59	1.49	1.73	1.24	2.08	0.141104	28	1.65	0.34	1.62	1.44	1.75	1.26	3.04	0.206061	0.6215
	10	23	1.52	0.17	1.48	1.42	1.58	1.24	2.02	0.111842
	12	21	1.55	0.3	1.43	1.37	1.67	1.3	2.55	0.193548
	14	21	1.62	0.56	1.44	1.35	1.66	1.16	3.81	0.345679
	16	19	1.53	0.46	1.48	1.42	1.55	0.45	2.98	0.300654
	Fat	Preterm Milk									Term Milk
		g/100 mL									g/100 mL
	postnatal age (weeks)	n	Mean	SD	Median	Q1	Q3	Min	Max	CV	n	Mean	SD	Median	Q1	Q3	Min	Max	CV	p
	1	23	2.83	1.11	2.7	1.9	3.4	1.3	5.9	0.392226	27	2.08	1	2	1.4	2.75	0.6	4.6	0.480769	0.0409
	2	25	3.32	1.1	3	2.5	3.8	1.6	5.8	0.331325	25	3.16	1.13	3.3	2.6	3.5	1.1	6.2	0.357595	0.6683
	3	25	3.14	0.84	3.1	2.8	3.5	1.5	5.2	0.267516	28	3.45	1.02	3.3	2.9	3.92	0.8	5.8	0.295652	0.3849
	4	24	3.01	0.92	2.95	2.45	3.7	1.1	4.5	0.305648	28	3.77	1.39	3.85	3.25	4.7	1.1	6.7	0.3687	0.0331
	5	23	2.99	1.16	2.8	2.15	3.35	1.4	6.1	0.38796	27	3.19	1.48	2.9	1.95	3.95	1.1	6.2	0.46395	0.5821
	6	24	3.28	1.34	3.15	2.38	3.57	1.5	6.3	0.408537	26	3.78	1.29	3.6	2.73	4.7	1.5	6.5	0.34127	0.1869
	7	25	3.2	1.17	3.1	2.4	3.8	1.5	7	0.365625	26	4	1.79	3.9	2.73	4.92	1.5	9.7	0.4475	0.0271
	8	23	3.11	1.11	3.1	2.3	3.8	1.3	5.5	0.356913	26	3.64	1.1	3.7	2.87	4.38	1.4	5.6	0.302198	0.1129
	10	22	3.4	1.14	3.25	2.6	4.25	1.4	5.6	0.335294
	12	21	3.4	1.29	3.6	2.7	4.2	0.9	6.8	0.379412
	14	21	3.44	1.78	3.2	2.2	3.8	1.3	8.6	0.517442
	16	19	3.29	1.39	3.3	2.4	4	0.8	6.3	0.422492
	Lactose	Preterm Milk									Term Milk
		g/100 mL									g/100 mL
	postnatal age (weeks)	n	Mean	SD	Median	Q1	Q3	Min	Max	CV	n	Mean	SD	Median	Q1	Q3	Min	Max	CV	p
	1	23	5.8	0.54	5.8	5.6	6.25	4.4	6.6	0.0931034	27	5.73	0.63	5.8	5.45	6.1	3.3	6.4	0.109948	0.8217
	2	25	5.95	0.45	6.1	5.6	6.3	5.2	6.7	0.0756303	25	5.82	0.44	5.8	5.6	6.1	4.7	6.7	0.0756014	0.4888
	3	25	6.09	0.39	6.1	5.9	6.4	5.4	6.7	0.0640394	28	5.74	0.67	5.9	5.47	6.1	3.6	6.7	0.116725	0.1509
	4	24	6.05	0.5	6.2	5.75	6.4	4.8	6.7	0.0826446	28	5.96	0.66	6.1	5.6	6.4	3.6	6.9	0.110738	0.7811
	5	23	6.12	0.29	6.2	5.8	6.35	5.7	6.6	0.0473856	27	5.77	0.8	5.9	5.45	6.3	2.7	6.9	0.138648	0.1141
	6	24	6.06	0.54	6.1	5.75	6.32	5.3	7.8	0.0891089	26	5.74	0.69	5.85	5.7	6.18	3.3	6.4	0.120209	0.1887
	7	25	6.05	0.54	6.1	5.8	6.2	5.2	8	0.0892562	26	5.55	0.85	5.6	5.32	6.07	2.3	6.5	0.153153	0.0233
	8	23	5.82	0.61	5.9	5.75	6.2	4.2	6.6	0.104811	26	5.74	0.51	5.7	5.53	6.07	4.2	6.7	0.0888502	0.5503
	10	22	5.97	0.53	6.15	5.9	6.3	4.6	6.8	0.0887772
	12	21	5.82	0.51	5.9	5.6	6.2	4.6	6.5	0.0876289
	14	21	5.63	0.86	5.9	5.5	6.1	2.8	6.5	0.152753
	16	19	5.47	1.33	6	5.4	6.2	1.4	6.3	0.243144
	Energy	Preterm Milk									Term Milk
		kcal/100 mL									kcal/100 mL
	postnatal age (weeks)	n	Mean	SD	Median	Q1	Q3	Min	Max	CV	n	Mean	SD	Median	Q1	Q3	Min	Max	CV	p
	1	23	58.75	10.18	57.25	52.49	65.79	40.3	83.35	0.173277	27	53.07	8.79	50.74	46.56	58.28	39.94	73.69	0.16563	0.0803
	2	25	62.68	10.47	60.34	55.62	69.07	45.5	86.2	0.167039	25	60.63	10.52	60.72	53.36	66.37	42.98	88.73	0.173511	0.5349
	3	25	61.87	8.6	61.64	57.23	65.36	45.14	79.33	0.139001	28	62.97	9.01	62.22	58.31	67.93	39.4	84.44	0.143084	0.7689
	4	24	60.46	9.7	59.02	54.43	66.96	43	81.85	0.160437	28	66.15	13.27	66.89	61.57	73.26	30.78	93.96	0.200605	0.0957
	5	23	59.58	10.69	56.89	52.21	63.32	43.95	86.77	0.179423	27	59.84	14	58.06	50.08	68.44	36.91	90.28	0.233957	0.9641
	6	24	62.17	12.32	60.36	52.59	71.04	44.01	86.88	0.198166	26	65.38	12.34	64.06	55.58	74.7	44.58	91.88	0.188743	0.3821
	7	25	60.71	10.86	59.54	53.78	67.52	43.91	92.68	0.178883	26	66.81	16.91	64.55	56.41	74.43	46.06	125.61	0.253106	0.0762
	8	23	59.14	10.44	59.22	54.06	66.38	38.23	83	0.17653	26	63.57	9.96	64.18	58.53	70.58	43.68	81.39	0.156678	0.1887
	10	22	62	10.73	61.2	55.01	69.69	40.65	82.28	0.173065
	12	21	61.56	11.58	63	56.07	66.66	37.19	90.87	0.188109
	14	21	61.49	15.85	56.69	50.62	66.28	41.99	105.5	0.257765
	16	19	59.09	15.35	59.33	52.81	64.83	14.98	84.8	0.259773

## Sheet: postmenstrual age (weeks)
	Protein	Preterm Milk									Term Milk
		g/100 mL									g/100 mL
	postmenstrual age (weeks)	n	Mean	SD	Median	Q1	Q3	Min	Max	CV	n	Mean	SD	Median	Q1	Q3	Min	Max	CV	p
	29	1	2.06	na	2.06	2.06	2.06	2.06	2.06	na
	30	10	2.04	0.22	2.06	2	2.12	1.59	2.33	0.107843
	31	12	1.89	0.26	1.82	1.75	2.07	1.47	2.32	0.137566
	32	17	1.88	0.28	1.93	1.69	2.05	1.4	2.54	0.148936
	33	25	1.97	0.38	1.82	1.73	2.17	1.41	2.96	0.192893
	34	24	1.73	0.24	1.72	1.59	1.86	1.29	2.44	0.138728
	35	24	1.88	0.68	1.68	1.57	1.89	1.45	4.85	0.361702
	36	26	1.83	0.97	1.64	1.51	1.75	1.19	6.46	0.530055
	37	23	1.61	0.25	1.6	1.41	1.72	1.24	2.16	0.15528
	38	15	1.73	0.36	1.69	1.48	1.88	1.35	2.82	0.208092	2	2.08	0.6	2.08	1.87	2.29	1.66	2.5	0.288462	0.0053
	39	21	1.56	0.2	1.51	1.42	1.61	1.28	2.02	0.128205	10	2.66	1.27	2.31	1.84	3	1.41	5.71	0.477444	0
	40	10	1.57	0.14	1.57	1.45	1.7	1.39	1.75	0.089172	19	2.17	0.45	2.18	1.84	2.52	1.42	3.11	0.207373	0
	41	15	1.65	0.35	1.53	1.4	1.83	1.3	2.55	0.212121	27	1.9	0.29	1.89	1.72	2.04	1.36	2.9	0.152632	0.0698
	42	9	1.5	0.15	1.47	1.44	1.6	1.24	1.72	0.1	29	1.77	0.26	1.85	1.54	1.94	1.28	2.16	0.146893	0.0418
	43	13	1.58	0.28	1.47	1.37	1.72	1.22	2.08	0.177215	28	1.72	0.23	1.73	1.56	1.9	1.3	2.18	0.133721	0.8149
	44	8	1.49	0.15	1.4	1.38	1.66	1.36	1.67	0.100671	28	1.69	0.41	1.63	1.46	1.77	1.37	3.61	0.242604	0.088
	45	12	1.8	0.79	1.47	1.41	1.78	1.16	3.81	0.438889	28	1.78	0.86	1.59	1.46	1.78	1.33	6.07	0.483146	0.237
	46	8	1.51	0.22	1.48	1.34	1.63	1.26	1.87	0.145695	24	1.67	0.34	1.67	1.45	1.77	1.28	3.04	0.203593	0.1802
	47	3	1.13	0.58	1.46	0.96	1.46	0.45	1.47	0.513274	18	1.6	0.22	1.52	1.45	1.78	1.26	2.1	0.1375	0.0007
	48	5	1.46	0.21	1.49	1.48	1.55	1.12	1.67	0.143836	7	1.56	0.2	1.47	1.42	1.66	1.36	1.9	0.128205	0.3257
	Fat	Preterm Milk									Term Milk
		g/100 mL									g/100 mL
	postmenstrual age (weeks)	n	Mean	SD	Median	Q1	Q3	Min	Max	CV	n	Mean	SD	Median	Q1	Q3	Min	Max	CV	p
	29	1	4.2	na	4.2	4.2	4.2	4.2	4.2	na
	30	10	2.67	1.25	2.35	1.7	3.57	1.3	4.7	0.468165
	31	12	3.19	0.98	3.1	2.55	3.73	1.6	5.4	0.30721
	32	17	3.12	1.11	3.3	2.4	3.5	1.5	5.9	0.355769
	33	23	3.15	1.06	3	2.5	3.65	1.1	5.8	0.336508
	34	22	2.92	1.04	2.7	2.2	3.05	1.6	5.6	0.356164
	35	24	3.42	1.24	3.15	2.75	4.32	1.7	7	0.362573
	36	26	3.21	1.03	3.2	2.5	3.75	1.5	6	0.320872
	37	23	3.03	1	3	2.45	3.35	1.4	6.1	0.330033
	38	15	3.05	1.21	3	2.35	3.35	1.4	6.3	0.396721	2	1.85	0.21	1.85	1.77	1.92	1.7	2	0.113514	0.2017
	39	19	2.96	0.89	2.6	2.4	3.45	1.7	4.9	0.300676	10	1.97	1.06	1.85	1	2.95	0.6	3.4	0.538071	0.057
	40	10	3.23	1.19	3.35	2.5	3.77	1.3	5.5	0.368421	19	2.71	1.04	2.6	2.25	3.3	0.9	4.8	0.383764	0.3122
	41	15	3.41	1.2	3.7	2.55	4.3	1.3	5.3	0.351906	26	3.12	1.5	3.15	2.05	3.88	0.7	6.2	0.480769	0.7142
	42	9	4.52	1.77	4.2	3.6	4.7	2.7	8.6	0.391593	28	3.27	1.01	3.25	2.8	3.9	1.1	5.6	0.308869	0.0037
	43	13	2.87	1.56	2.7	1.8	3.8	0.9	6.8	0.543554	27	3.39	1.32	3.3	2.4	4.2	1.1	6.7	0.389381	0.2413
	44	8	3.52	0.69	3.45	3.13	3.78	2.6	4.7	0.196023	28	3.76	1.44	3.7	2.77	4.73	1.3	6.2	0.382979	0.6127
	45	12	3.28	1.2	3.15	2.4	4	1.5	6	0.365854	26	3.71	1.84	3.7	2.42	4.7	1.2	9.7	0.495957	0.3643
	46	8	3.27	1.76	3.15	1.78	4.15	1.3	6.5	0.538226	23	4.15	1.26	4.1	3.15	4.9	2	6.9	0.303614	0.1056
	47	3	2.23	1.32	2.5	1.65	2.95	0.8	3.4	0.591928	17	3.51	1.14	3.6	2.8	4.3	1.4	5.2	0.324786	0.0345
	48	5	4.16	1.9	3.6	2.8	6	2.1	6.3	0.456731	7	3.54	0.84	3.6	2.85	4.2	2.5	4.6	0.237288	0.6985
	Lactose	Preterm Milk									Term Milk
		g/100 mL									g/100 mL
	postmenstrual age (weeks)	n	Mean	SD	Median	Q1	Q3	Min	Max	CV	n	Mean	SD	Median	Q1	Q3	Min	Max	CV	p
	29	1	5.5	na	5.5	5.5	5.5	5.5	5.5	na
	30	10	5.7	0.36	5.75	5.7	5.8	4.8	6.2	0.0631579
	31	12	5.85	0.38	5.75	5.6	6.12	5.2	6.5	0.0649573
	32	17	6	0.58	6.2	5.6	6.4	4.4	6.6	0.0966667
	33	23	6.02	0.51	6.3	5.65	6.35	4.8	6.7	0.0847176
	34	22	6.1	0.38	6.2	5.93	6.3	5.2	6.7	0.0622951
	35	24	5.95	0.41	6	5.75	6.3	5.3	6.7	0.0689076
	36	26	6.04	0.39	6.1	5.82	6.3	5	6.6	0.0645695
	37	23	6.03	0.36	6	5.8	6.35	5.3	6.6	0.0597015
	38	15	6	0.88	6.2	5.85	6.35	4.2	7.8	0.146667	2	6.05	0.07	6.05	6.03	6.07	6	6.1	0.0115702	0.9493
	39	19	6.07	0.69	6.2	5.95	6.3	4.6	8	0.113674	10	5.51	0.94	5.7	5.12	6.25	3.3	6.4	0.170599	0.246
	40	10	5.92	0.39	6	5.65	6.25	5.2	6.4	0.0658784	19	5.79	0.35	5.8	5.6	6.05	5	6.4	0.0604491	0.4547
	41	15	5.84	0.47	5.9	5.5	6.1	5.2	6.8	0.0804795	26	5.84	0.58	5.85	5.62	6.1	3.6	6.7	0.0993151	0.9815
	42	9	5.86	0.65	6.1	5.9	6.3	4.6	6.4	0.110922	28	5.74	0.73	6	5.4	6.3	3.6	6.7	0.127178	0.7614
	43	13	5.74	0.49	5.8	5.5	6.1	4.7	6.3	0.0853659	27	5.82	0.81	6	5.6	6.3	2.7	6.9	0.139175	0.8061
	44	8	6.05	0.29	6.05	5.8	6.17	5.7	6.5	0.0479339	28	5.8	0.74	5.95	5.6	6.23	3.3	6.9	0.127586	0.2416
	45	12	5.24	1.39	5.95	5	6.1	2.3	6.3	0.265267	26	5.73	0.83	5.9	5.6	6.18	2.3	6.7	0.144852	0.003
	46	8	5.89	0.51	6	5.52	6.25	5.1	6.5	0.0865874	23	5.69	0.54	5.8	5.35	6.05	4.5	6.6	0.0949033	0.4471
	47	3	4.6	2.77	6.2	3.8	6.2	1.4	6.2	0.602174	17	5.75	0.31	5.7	5.6	6	5.3	6.3	0.053913	0
	48	5	5.76	0.36	5.8	5.4	6	5.4	6.2	0.0625	7	5.57	0.7	5.6	5.4	6.1	4.2	6.2	0.125673	0.5646
	Energy	Preterm Milk									Term Milk
		kcal/100 mL									kcal/100 mL
	postmenstrual age (weeks)	n	Mean	SD	Median	Q1	Q3	Min	Max	CV	n	Mean	SD	Median	Q1	Q3	Min	Max	CV	p
	29
	30	10	56.45	12.08	54.81	47.08	64.91	40.3	75.29	0.213995
	31	12	61.25	9.27	60.72	56.94	65.99	45.5	81.16	0.151347
	32	17	61.17	9.47	62.8	53.21	66.67	45.14	83.35	0.154814
	33	23	61.78	9.98	60.34	56.33	65.34	43	86.2	0.161541
	34	22	58.98	9.9	56.83	52.09	60.58	48.82	83.89	0.167854
	35	24	63.73	11.49	61.45	57.22	73.12	47.46	92.68	0.180292
	36	26	61.89	10.17	62.11	54.86	67.29	43.91	85.01	0.164324
	37	23	59.22	9.03	59.76	54.38	61.19	43.95	86.77	0.152482
	38	15	59.81	12.35	59.77	53.63	63.65	38.23	86.88	0.206487	2	50.47	0.38	50.47	50.33	50.6	50.2	50.74	0.00752923	0.3343
	39	19	58.45	8.71	55.35	52.8	63.86	44.01	75.73	0.149016	10	51.99	8.3	50.98	44.03	59.58	42.68	62.85	0.159646	0.2329
	40	10	60.48	11.21	61.47	54.79	65.94	44.31	83	0.185351	19	57.82	9.67	55.76	52.96	64.5	41.37	76.5	0.167243	0.5685
	41	15	62.14	10.59	63	54.38	69.17	43.17	79.57	0.170422	26	60.6	12.81	60.84	52.04	68.07	39.4	88.73	0.211386	0.8738
	42	9	71.87	14.76	69.39	64.48	73.34	56.95	105.5	0.205371	28	61.02	10.19	61.22	55.8	66.13	30.78	81.88	0.166994	0.0061
	43	13	56.44	14.53	52.24	47	64.64	37.19	90.87	0.257442	27	62.22	12.66	62.63	54.14	70.68	36.91	93.96	0.203472	0.2113
	44	8	63.34	6.34	62.82	60.51	65.74	54.17	72.83	0.100095	28	65.48	13.38	65.92	56.07	74.58	44.2	90.28	0.204337	0.6732
	45	12	59.25	10.63	56.83	53.41	63.12	44.16	83.45	0.179409	26	65.02	17.64	65.08	53.15	73.34	41.45	125.61	0.271301	0.1941
	46	8	60.49	16.3	60.85	46.92	67.61	41.99	88.73	0.269466	23	68.21	10.84	67.89	60.77	75.31	50	95.66	0.158921	0.1247
	47	3	44.01	25.48	54.37	34.68	58.53	14.98	62.68	0.578959	17	62.34	10.44	62.89	56.08	69.34	43.68	76.91	0.167469	0.0031
	48	5	67.96	16.16	64.63	56.72	84.44	49.19	84.8	0.237787	7	61.91	8.82	62.17	55.19	68.01	51.23	73.56	0.142465	0.6621

## Sheet: gender
		Protein	Female									Male
			g/100 mL									g/100 mL
		postnatal age (weeks)	n	Mean	SD	Median	Q1	Q3	Min	Max	CV	n	Mean	SD	Median	Q1	Q3	Min	Max	CV	p
	preterm subjects	1	11	2.1133	0.2189	2.0636	2.005	2.2481	1.7557	2.5394	0.103582	14	2.2103	0.3325	2.1128	2.0125	2.392	1.8136	2.9627	0.150432	0.625365
		2	11	1.8793	0.2389	1.7992	1.6921	2.0466	1.6148	2.305	0.127122	14	1.8293	0.2534	1.8207	1.6772	1.9533	1.4701	2.436	0.138523	0.801303
		3	11	1.7585	0.2548	1.8176	1.5206	1.9354	1.4018	2.1494	0.144896	14	2.0422	0.8284	1.7879	1.7257	1.9305	1.576	4.8536	0.405641	0.15403
		4	11	1.7276	0.265	1.6686	1.6211	1.7694	1.407	2.4299	0.153392	14	2.0423	1.2804	1.693	1.6223	1.8276	1.449	6.4553	0.62694	0.114124
		5	11	1.6959	0.2778	1.6844	1.5199	1.841	1.2889	2.2659	0.163807	13	1.6981	0.1733	1.7224	1.6244	1.7696	1.2922	1.9303	0.102055	0.617541
		6	11	1.7467	0.3154	1.6564	1.5241	1.9073	1.3889	2.4051	0.180569	13	1.6969	0.3721	1.6156	1.4299	1.7479	1.4026	2.8191	0.219282	0.731826
		7	11	1.5663	0.2429	1.5106	1.4099	1.7468	1.1899	1.9964	0.155079	14	1.591	0.1752	1.558	1.4579	1.6718	1.392	1.9715	0.110119	0.900786
		8	11	1.613	0.2328	1.5998	1.4714	1.7016	1.2406	2.0173	0.144327	13	1.6519	0.2311	1.579	1.5092	1.755	1.3565	2.0848	0.1399	0.495462
		10	11	1.4846	0.1358	1.448	1.3996	1.5622	1.2845	1.7591	0.0914725	12	1.5464	0.1984	1.5093	1.4245	1.6136	1.2412	2.0225	0.128298	0.401086
		12	10	1.5428	0.3692	1.4362	1.3714	1.4641	1.303	2.5538	0.239305	11	1.5639	0.2501	1.4122	1.3705	1.6946	1.3444	2.077	0.159921	0.567657
		14	9	1.6714	0.8181	1.4298	1.2988	1.6358	1.163	3.8058	0.48947	12	1.581	0.2808	1.5178	1.3597	1.7562	1.2495	2.0757	0.177609	0.902333
		16	9	1.5524	0.6476	1.4757	1.4212	1.5188	0.4508	2.9844	0.417161	10	1.5056	0.2137	1.4793	1.4152	1.5505	1.1184	1.9567	0.141937	0.934798
	term subjects	1	14	2.3463	1.0322	2.1189	1.7931	2.2301	1.6229	5.7065	0.439927	14	2.557	0.5278	2.5443	2.1565	2.8644	1.6591	3.612	0.206414	0.257247
		2	13	1.8233	0.1862	1.847	1.7536	1.9129	1.4701	2.2106	0.102123	13	1.8676	0.2184	1.8585	1.799	1.9839	1.409	2.2305	0.116942	0.54029
		3	14	1.7719	0.2283	1.7879	1.5854	1.8985	1.3882	2.1593	0.128845	14	1.8937	0.2569	1.9728	1.7584	2.0669	1.3627	2.1873	0.13566	0.512019
		4	14	1.6012	0.2359	1.581	1.3964	1.7409	1.2794	1.9885	0.147327	14	1.7574	0.2681	1.8534	1.467	1.9183	1.3832	2.1782	0.152555	0.400722
		5	14	1.5734	0.1906	1.5432	1.4226	1.7269	1.3034	1.8534	0.121139	14	1.6875	0.1718	1.6527	1.5483	1.7967	1.4515	1.9892	0.101807	0.539037
		6	14	1.5963	0.1657	1.5943	1.4952	1.6778	1.2794	1.8543	0.103803	13	1.8175	0.5646	1.6813	1.6198	1.8009	1.3503	3.6146	0.310646	0.250158
		7	13	1.5152	0.1677	1.4737	1.4066	1.637	1.316	1.8302	0.110678	14	1.9513	1.1939	1.6564	1.5084	1.806	1.4064	6.0655	0.611849	0.0248507
		8	14	1.5814	0.1583	1.5482	1.4516	1.7433	1.3594	1.8106	0.100101	14	1.7237	0.4448	1.6932	1.4204	1.7777	1.2616	3.0433	0.25805	0.443817
		Fat	Female									Male
			g/100 mL									g/100 mL
		postnatal age (weeks)	n	Mean	SD	Median	Q1	Q3	Min	Max	CV	n	Mean	SD	Median	Q1	Q3	Min	Max	CV	p
	preterm subjects	1	11	2.7	1.3221	2.4	1.75	3.2	1.3	5.9	0.489667	12	2.9417	0.9239	3.05	2.375	3.375	1.5	4.4	0.31407	0.740941
		2	11	3.0364	0.7659	3	2.55	3.6	1.6	4.3	0.252239	14	3.55	1.2883	3.05	2.475	4.625	2.2	5.8	0.362901	0.287514
		3	11	2.7909	0.6041	2.9	2.35	3.3	1.7	3.5	0.216453	14	3.4214	0.9082	3.25	2.95	3.85	1.5	5.2	0.265447	0.191937
		4	11	3	0.8485	2.9	2.5	3.7	1.6	4.3	0.282833	13	3.0154	1.018	3	2.3	3.6	1.1	4.5	0.3376	0.951752
		5	11	2.4455	0.819	2.2	2	2.65	1.4	4.3	0.334901	12	3.4833	1.2364	3	2.775	4.075	1.7	6.1	0.354951	0.0370377
		6	11	2.9273	1.0603	2.9	2.1	3.3	1.5	4.9	0.362211	13	3.5846	1.5093	3.2	3	4.1	1.7	6.3	0.421051	0.151377
		7	11	2.8545	0.9114	2.9	2.2	3.35	1.5	4.5	0.319285	14	3.4643	1.3113	3.3	2.5	3.9	1.9	7	0.378518	0.206946
		8	10	3.18	0.9247	3.2	2.525	3.775	1.8	4.9	0.290786	13	3.0538	1.266	3	2.3	3.8	1.3	5.5	0.414565	0.772623
		10	10	3.03	1.1653	2.65	2.225	3	2.1	5.3	0.384587	12	3.7	1.0711	3.65	3.325	4.325	1.4	5.6	0.289486	0.231428
		12	10	3.03	1.148	3.45	2.7	3.7	0.9	4.2	0.378878	11	3.7364	1.3735	3.6	2.9	4.5	1.8	6.8	0.3676	0.211389
		14	9	3.2556	1.2511	3.2	2.7	3.7	1.6	6	0.384292	12	3.5833	2.1383	3.15	2.025	4.075	1.3	8.6	0.59674	0.664109
		16	9	2.9556	1.3001	3.3	2.2	4	0.8	4.6	0.439877	10	3.6	1.4591	3.2	2.575	3.875	2.1	6.3	0.405306	0.352253
	term subjects	1	13	2.3385	1.0844	2	1.6	3.1	0.9	4.6	0.463716	14	1.8429	0.8976	1.85	1	2.45	0.6	3.3	0.487058	0.292962
		2	12	3.2583	1.3453	3.35	2.2	3.575	1.1	6.2	0.412884	13	3.0615	0.9421	3.1	2.6	3.5	1.2	4.8	0.307725	0.687403
		3	14	3.4571	0.9213	3.2	2.925	3.75	2.2	5.8	0.266495	14	3.45	1.1474	3.65	2.675	3.975	0.8	5.4	0.33258	0.98823
		4	14	3.6429	1.2457	3.95	2.75	4.675	1.3	5.1	0.341953	14	3.9071	1.5613	3.8	3.6	4.575	1.1	6.7	0.399606	0.58532
		5	13	2.7692	1.405	2.3	1.9	3.6	1.1	5.9	0.507367	14	3.5857	1.4899	3.65	2.375	4.55	1.5	6.2	0.415512	0.117461
		6	14	3.55	1.3119	3.35	2.625	4.525	1.5	6.5	0.369549	12	4.05	1.266	4.05	3.175	4.85	2	6.2	0.312593	0.322048
		7	13	3.2231	1.0561	3.2	2.5	4.1	1.9	5.4	0.327666	13	4.7692	2.0714	4.4	3.8	5.4	1.5	9.7	0.434329	0.00182731
		8	14	3.6357	1.1008	3.6	2.875	4.375	1.4	5.6	0.302775	12	3.6417	1.1587	3.85	3.225	4.375	1.5	5.2	0.318176	0.891909
		Lactose	Female									Male
			g/100 mL									g/100 mL
		postnatal age (weeks)	n	Mean	SD	Median	Q1	Q3	Min	Max	CV	n	Mean	SD	Median	Q1	Q3	Min	Max	CV	p
	preterm subjects	1	11	5.7273	0.6604	5.8	5.6	6.15	4.4	6.6	0.115307	12	5.8667	0.4292	5.85	5.65	6.225	5.2	6.5	0.0731587	0.562175
		2	11	5.8727	0.5442	5.8	5.4	6.3	5.2	6.7	0.0926661	14	6.0071	0.3812	6.15	5.75	6.3	5.2	6.4	0.0634582	0.595438
		3	11	6.0455	0.3908	6.3	5.6	6.4	5.5	6.4	0.0646431	14	6.1214	0.3945	6.1	5.925	6.4	5.4	6.7	0.064446	0.764045
		4	11	6.0182	0.5492	6.2	5.7	6.35	4.8	6.7	0.0912565	13	6.0769	0.4764	6.2	6	6.4	5	6.7	0.0783952	0.846365
		5	11	6.1091	0.3048	6.2	5.8	6.3	5.7	6.5	0.0498928	12	6.125	0.2896	6.05	5.95	6.4	5.7	6.6	0.0472816	0.897369
		6	11	5.9091	0.43	6	5.6	6.2	5.3	6.5	0.0727691	13	6.1846	0.6039	6.1	6	6.4	5.4	7.8	0.0976458	0.287237
		7	11	6.0455	0.2207	6.1	5.9	6.2	5.7	6.4	0.0365065	14	6.05	0.7036	6.1	5.575	6.2	5.2	8	0.116298	0.98567
		8	10	5.68	0.6512	5.8	5.625	5.975	4.3	6.6	0.114648	13	5.9231	0.5876	6.1	5.9	6.3	4.2	6.4	0.0992048	0.349861
		10	10	6	0.5497	6.2	5.9	6.375	4.6	6.4	0.0916167	12	5.95	0.5436	6.05	5.8	6.3	4.7	6.8	0.0913613	0.999812
		12	10	5.75	0.5482	5.75	5.6	6.125	4.6	6.5	0.0953391	11	5.8818	0.4895	6.1	5.55	6.2	5.1	6.5	0.0832228	0.615249
		14	9	5.4222	1.2163	6	5.2	6.1	2.8	6.5	0.224319	12	5.7833	0.4549	5.85	5.575	6.1	4.9	6.4	0.0786575	0.159244
		16	9	5.1	1.8802	6.1	5.3	6.2	1.4	6.3	0.368667	10	5.81	0.3348	5.9	5.5	6	5.3	6.2	0.0576248	0.01158
	term subjects	1	13	5.6615	0.8191	5.9	5.3	6.1	3.3	6.4	0.144679	14	5.7857	0.4148	5.8	5.6	6.075	5	6.4	0.071694	0.64328
		2	12	5.9833	0.307	6	5.7	6.1	5.6	6.7	0.0513095	13	5.6615	0.4942	5.6	5.5	5.8	4.7	6.5	0.0872914	0.0689759
		3	14	5.8571	0.4553	6	5.5	6.1	4.9	6.7	0.0777347	14	5.6214	0.8368	5.85	5.5	6.25	3.6	6.5	0.14886	0.363516
		4	14	6.1429	0.4219	6.3	5.925	6.4	5.4	6.9	0.0686809	14	5.7786	0.8069	6	5.45	6.175	3.6	6.7	0.139636	0.160833
		5	13	5.8923	0.5155	5.9	5.6	6.2	5.1	6.9	0.0874871	14	5.6571	1.0105	5.85	5.4	6.3	2.7	6.7	0.178625	0.394258
		6	14	5.9643	0.2499	5.95	5.725	6.2	5.6	6.3	0.0418993	12	5.4833	0.9262	5.7	5.45	6.025	3.3	6.4	0.168913	0.0717321
		7	13	5.7846	0.3976	5.9	5.4	6.1	5.1	6.4	0.0687342	13	5.3077	1.1064	5.5	4.9	6	2.3	6.5	0.208452	0.0793014
		8	14	5.7214	0.3142	5.7	5.5	5.95	5.3	6.3	0.0549166	12	5.7583	0.6802	5.75	5.6	6.2	4.2	6.7	0.118125	0.728501
		Energy	Female									Male
			kcal/100 mL									kcal/100 mL
		postnatal age (weeks)	n	Mean	SD	Median	Q1	Q3	Min	Max	CV	n	Mean	SD	Median	Q1	Q3	Min	Max	CV	p
	preterm subjects	1	11	57.1825	11.9285	56.2064	50.1234	63.0585	40.296	83.3484	0.208604	12	60.1796	8.5677	60.592	55.857	65.8993	46.7657	73.3059	0.142369	0.571199
		2	11	59.8461	7.3407	60.3387	56.9759	63.773	45.5016	69.5044	0.12266	14	64.9149	12.196	60.2856	55.0695	74.9467	51.4682	86.2007	0.187877	0.266751
		3	11	57.7352	5.672	60.7019	53.0805	62.5444	47.5821	64.3722	0.0982416	14	65.1198	9.2725	65.2088	60.1239	70.1578	45.1396	79.331	0.142391	0.106154
		4	11	59.4243	7.71	58.2006	54.7748	64.8663	48.2421	72.0979	0.129745	13	61.3306	11.3536	61.1303	54.1876	68.1936	43.0006	81.8533	0.185121	0.667902
		5	11	54.5186	7.908	53.7614	49.3854	56.8288	43.9538	72.0156	0.145051	12	64.2196	11.074	61.2767	57.3408	69.6403	48.3601	86.7721	0.17244	0.0318888
		6	11	58.3993	9.4151	58.5752	50.0275	62.6219	46.8132	73.8134	0.161219	13	65.3624	13.8904	61.2459	59.7666	74.129	44.013	86.8765	0.212514	0.114417
		7	11	57.4779	8.4405	57.7966	52.0408	61.4544	43.9106	72.3606	0.146848	14	63.2452	12.1249	62.2549	55.0786	67.829	45.9588	92.6835	0.191713	0.206539
		8	10	59.0542	8.4569	59.911	54.8627	64.8606	42.4907	72.5218	0.143206	13	59.2086	12.0909	58.1188	54.0481	66.4484	38.233	82.9968	0.204209	0.944411
		10	10	58.6073	10.7875	55.1249	51.2741	58.854	49.6338	79.565	0.184064	12	64.8293	10.2715	64.6373	61.6854	70.1414	40.649	82.2777	0.158439	0.206684
		12	10	57.8159	10.4023	62.308	54.3054	64.362	37.1884	68.5447	0.179921	11	64.9699	11.9981	63.8381	57.5073	72.1381	47.0041	90.8746	0.184672	0.155838
		14	9	59.157	11.0948	56.6897	52.2421	63.1397	44.9469	83.4455	0.187548	12	63.2357	18.9564	59.8028	50.0138	69.6324	41.9903	105.501	0.299774	0.483942
		16	9	54.5694	17.8185	59.3316	49.8933	64.6327	14.9833	75.0359	0.326529	10	63.1646	12.2467	60.2074	54.9621	64.4341	49.1931	84.796	0.193885	0.139176
	term subjects	1	13	54.8168	9.5796	54.0336	46.7643	61.9851	41.3713	73.691	0.174757	14	51.4399	7.9992	50.4686	44.1981	56.9619	39.945	64.5062	0.155506	0.443389
		2	12	62.2007	11.8538	61.9162	53.2038	66.4005	43.5018	88.7305	0.190573	13	59.1829	9.3804	55.9905	55.1266	65.3892	42.9811	75.8912	0.158498	0.500769
		3	14	63.2035	8.3561	60.5913	58.765	65.1985	53.919	84.4367	0.132209	14	62.7305	9.9239	63.9992	59.0039	68.8415	39.3961	76.5034	0.158199	0.916793
		4	14	65.3132	10.5696	67.3101	57.8492	72.9617	44.6481	77.8875	0.161829	14	66.9878	15.8848	66.8929	64.9021	73.6854	30.7803	93.9589	0.23713	0.711492
		5	13	56.1989	12.7284	52.8879	48.4354	63.1537	39.3132	84.4095	0.226488	14	63.2214	14.7292	63.1028	52.5639	71.6354	36.9062	90.2794	0.232978	0.144981
		6	14	63.7183	12.4157	61.7408	54.7032	73.5086	45.2603	91.8839	0.194853	12	67.3211	12.493	67.4977	59.3862	75.5432	44.5803	86.4542	0.185573	0.446692
		7	13	59.6188	9.6087	59.9566	50.5156	66.5521	48.2085	79.3156	0.161169	13	73.993	19.7838	68.0152	62.0789	77.5977	46.0634	125.613	0.267374	0.00200783
		8	14	63.4742	10.2725	63.4438	56.6474	71.3503	44.8538	81.3923	0.161837	12	63.6822	10.031	65.615	60.9431	70.2358	43.676	76.6461	0.157517	0.892362

## Sheet: delivery
		Protein	Caesarean									Vaginal
			g/100 mL									g/100 mL
		postnatal age (weeks)	n	Mean	SD	Median	Q1	Q3	Min	Max	CV	n	Mean	SD	Median	Q1	Q3	Min	Max	CV	p
	preterm subjects	1	15	2.1392	0.2582	2.0636	1.9858	2.2481	1.8136	2.7149	0.120699	10	2.2103	0.3351	2.1237	2.0646	2.3272	1.7557	2.9627	0.151608	0.716685
		2	15	1.8879	0.1694	1.8238	1.7496	2.0318	1.6566	2.2037	0.0897293	10	1.7964	0.3281	1.6719	1.599	1.8522	1.4701	2.436	0.182643	0.640487
		3	15	1.755	0.2228	1.725	1.6135	1.9013	1.4018	2.1494	0.126952	10	2.1611	0.9651	1.8624	1.7656	2.0232	1.5162	4.8536	0.446578	0.0390057
		4	15	1.6885	0.1686	1.6831	1.6211	1.76	1.407	2.0727	0.0998519	10	2.2269	1.5088	1.6884	1.6223	1.8781	1.4965	6.4553	0.677534	0.00637066
		5	15	1.7126	0.2223	1.691	1.6194	1.7672	1.2889	2.2659	0.129803	9	1.6713	0.2319	1.6898	1.5105	1.9023	1.2922	1.9303	0.138754	0.644418
		6	14	1.6347	0.2185	1.5705	1.5191	1.7182	1.3889	2.1644	0.133664	10	1.8388	0.4481	1.7092	1.5442	1.8758	1.4291	2.8191	0.243692	0.280253
		7	15	1.5473	0.1461	1.5263	1.4578	1.6026	1.3489	1.8498	0.0944225	10	1.6294	0.2695	1.6103	1.4311	1.8445	1.1899	1.9964	0.165398	0.67515
		8	15	1.6839	0.2204	1.6116	1.5139	1.8414	1.3738	2.0848	0.130887	9	1.5509	0.227	1.5312	1.386	1.6767	1.2406	1.9962	0.146367	0.997735
		10	14	1.4942	0.1477	1.4936	1.4213	1.571	1.2412	1.7591	0.0988489	9	1.5521	0.2054	1.4768	1.4224	1.584	1.3765	2.0225	0.132337	0.36741
		12	14	1.4864	0.1696	1.415	1.3658	1.5637	1.3444	1.8922	0.114101	7	1.6888	0.4636	1.4413	1.3895	1.8724	1.303	2.5538	0.274514	0.123007
		14	14	1.641	0.6702	1.4196	1.2894	1.6619	1.163	3.8058	0.40841	7	1.5772	0.2598	1.4698	1.3964	1.7534	1.2988	1.9724	0.164722	0.534984
		16	12	1.4208	0.3648	1.4678	1.4144	1.5265	0.4508	1.9567	0.256757	7	1.711	0.5687	1.4847	1.4485	1.6089	1.3934	2.9844	0.332379	0.0647291
	term subjects	1	8	2.32	0.4866	2.3548	2.0098	2.6593	1.6591	2.9025	0.209741	20	2.5043	0.9157	2.2084	1.9702	2.68	1.6229	5.7065	0.365651	0.379617
		2	7	1.8687	0.2305	1.9129	1.8434	1.9575	1.409	2.1571	0.123348	19	1.8369	0.194	1.8422	1.7395	1.9144	1.4701	2.2305	0.105613	0.876109
		3	8	1.86	0.2215	1.9074	1.7475	2.03	1.4248	2.0743	0.119086	20	1.8219	0.2603	1.8605	1.6351	2.0361	1.3627	2.1873	0.142873	0.855926
		4	8	1.7241	0.3025	1.7952	1.4624	1.8863	1.2794	2.1782	0.175454	20	1.6614	0.2477	1.6656	1.4286	1.8824	1.3313	2.0288	0.149091	0.764624
		5	8	1.6028	0.1739	1.5879	1.5237	1.7491	1.3034	1.8319	0.108498	20	1.6415	0.1955	1.619	1.5114	1.8152	1.3273	1.9892	0.119098	0.853338
		6	8	1.5959	0.0799	1.6	1.535	1.6696	1.4922	1.6908	0.0500658	19	1.7478	0.4909	1.6791	1.5198	1.8057	1.2794	3.6146	0.280867	0.471265
		7	8	1.6428	0.1798	1.6915	1.48	1.7923	1.4064	1.8317	0.109447	19	1.7828	1.0492	1.4994	1.4389	1.706	1.316	6.0655	0.588512	0.495476
		8	8	1.5484	0.1682	1.4862	1.3978	1.7348	1.3855	1.7559	0.108628	20	1.6942	0.3783	1.6709	1.4497	1.7666	1.2616	3.0433	0.223291	0.486629
		Fat	Caesarean									Vaginal
			g/100 mL									g/100 mL
		postnatal age (weeks)	n	Mean	SD	Median	Q1	Q3	Min	Max	CV	n	Mean	SD	Median	Q1	Q3	Min	Max	CV	p
	preterm subjects	1	15	2.8733	1.1901	2.9	2.05	3.3	1.3	5.9	0.414193	8	2.7375	1.0197	2.55	1.925	3.65	1.5	4.2	0.372493	0.655944
		2	15	3.3867	1.1147	3	2.65	4.05	2.2	5.8	0.32914	10	3.23	1.1314	3.3	2.4	3.65	1.6	5.2	0.350279	0.752425
		3	15	2.9867	0.9311	3.1	2.4	3.3	1.5	5.2	0.311749	10	3.38	0.646	3.4	2.95	3.65	2.4	4.7	0.191124	0.428625
		4	15	2.8133	0.9606	2.9	2.3	3.4	1.1	4.5	0.34145	9	3.3333	0.8062	3.6	2.5	3.9	2	4.2	0.241862	0.278761
		5	15	3.1	1.0777	2.8	2.6	3.35	1.7	6.1	0.347645	8	2.775	1.3573	2.3	1.925	3.25	1.4	5.3	0.489117	0.572436
		6	14	3.1571	1.2984	3.2	2.325	3.35	1.5	6.3	0.411264	10	3.46	1.4416	3.05	2.75	4.125	1.7	6	0.416647	0.626529
		7	15	3.1867	0.8935	3.2	2.6	3.7	1.7	4.8	0.280384	10	3.21	1.5552	2.95	2.25	3.725	1.5	7	0.484486	0.962525
		8	14	3.0357	1.2438	2.95	2.3	3.75	1.3	5.5	0.409724	9	3.2222	0.9162	3.1	2.5	3.8	2	4.9	0.28434	0.721153
		10	14	3.5857	1.2477	3.25	2.6	4.625	2.1	5.6	0.347966	8	3.0625	0.8991	3.1	2.675	3.625	1.4	4.3	0.293584	0.318812
		12	14	3.2857	1.5281	3	2.55	4.2	0.9	6.8	0.465076	7	3.6286	0.637	3.7	3.4	3.7	2.7	4.8	0.17555	0.577002
		14	14	3.2429	1.559	3.05	2.125	3.8	1.3	6.5	0.480743	7	3.8429	2.2397	3.2	2.7	3.95	1.8	8.6	0.582815	0.391469
		16	12	3.0083	1.4724	2.75	2.175	3.55	0.8	6.3	0.489446	7	3.7857	1.1639	3.6	3.15	4.1	2.4	6	0.307446	0.245411
	term subjects	1	8	2.4125	0.6813	2.25	1.925	3.1	1.6	3.3	0.282404	19	1.9421	1.0991	1.7	1.05	2.4	0.6	4.6	0.565934	0.398977
		2	7	3.7286	0.8139	3.4	3.35	4.3	2.6	4.8	0.218286	18	2.9333	1.1792	2.9	2.2	3.475	1.1	6.2	0.402005	0.183768
		3	8	3.55	1.1148	3.1	2.975	3.65	2.5	5.8	0.314028	20	3.415	1.0091	3.4	2.875	3.925	0.8	5.4	0.29549	0.804801
		4	8	3.975	1.3573	3.75	3.325	4.3	2.5	6.7	0.341459	20	3.695	1.4329	3.9	3.225	4.7	1.1	6	0.387794	0.608336
		5	7	3.0143	1.009	2.9	2.2	3.6	1.9	4.7	0.334738	20	3.255	1.6324	3.25	1.9	4.2	1.1	6.2	0.501505	0.755571
		6	8	3.1125	0.8774	2.9	2.575	3.55	2	4.8	0.281896	18	4.0778	1.3519	4.05	3.2	4.925	1.5	6.5	0.331527	0.0786437
		7	8	3.8125	1.5179	3.7	3.175	4.15	1.5	6.9	0.398138	18	4.0778	1.9386	4.05	2.525	5.175	1.9	9.7	0.475403	0.654726
		8	8	3.875	1.2748	3.9	3.4	4.525	1.5	5.6	0.328981	18	3.5333	1.0432	3.65	2.725	4.375	1.4	4.8	0.295248	0.604605
		Lactose	Caesarean									Vaginal
			g/100 mL									g/100 mL
		postnatal age (weeks)	n	Mean	SD	Median	Q1	Q3	Min	Max	CV	n	Mean	SD	Median	Q1	Q3	Min	Max	CV	p
	preterm subjects	1	15	5.7933	0.6053	5.8	5.65	6.25	4.4	6.6	0.104483	8	5.8125	0.4422	5.7	5.575	6.025	5.2	6.5	0.0760774	0.849391
		2	15	6.08	0.4161	6.3	5.8	6.3	5.2	6.7	0.0684375	10	5.75	0.4577	5.75	5.3	6.125	5.2	6.4	0.0796	0.20386
		3	15	6.12	0.3783	6.1	5.95	6.4	5.4	6.7	0.0618137	10	6.04	0.4142	6.15	5.675	6.4	5.4	6.5	0.0685762	0.7577
		4	15	6.1267	0.448	6.3	6	6.35	5	6.7	0.0731226	9	5.9222	0.5826	6.2	5.6	6.4	4.8	6.6	0.0983756	0.424126
		5	15	6.12	0.3212	6.2	5.8	6.4	5.7	6.6	0.0524837	8	6.1125	0.2416	6.1	6	6.225	5.7	6.5	0.0395256	0.902857
		6	14	6.0571	0.4467	6.2	5.85	6.4	5.3	6.5	0.0737482	10	6.06	0.6736	6.05	5.65	6.1	5.4	7.8	0.111155	0.995872
		7	15	6.0133	0.342	6.1	5.85	6.2	5.3	6.6	0.0568739	10	6.1	0.763	6.1	5.825	6.175	5.2	8	0.125082	0.738224
		8	14	5.7143	0.7574	5.85	5.5	6.2	4.2	6.6	0.132545	9	5.9778	0.2386	6	5.9	6.1	5.6	6.3	0.0399143	0.273821
		10	14	6.0786	0.3786	6.15	5.9	6.3	5.4	6.8	0.0622841	8	5.7875	0.7259	6.05	5.6	6.3	4.6	6.4	0.125425	0.307078
		12	14	5.8357	0.5583	6	5.6	6.275	4.6	6.5	0.0956698	7	5.7857	0.4337	5.8	5.45	6	5.3	6.5	0.0749607	0.978349
		14	14	5.5286	0.9707	5.9	5.525	6.1	2.8	6.3	0.175578	7	5.8286	0.5936	5.9	5.5	6.25	4.9	6.5	0.101843	0.364263
		16	12	5.5417	1.3399	5.95	5.7	6.2	1.4	6.2	0.241785	7	5.3571	1.401	6	5.35	6.1	2.3	6.3	0.261522	0.65732
	term subjects	1	8	5.675	0.4027	5.75	5.3	6.025	5.1	6.1	0.0709604	19	5.7474	0.716	5.8	5.7	6.2	3.3	6.4	0.124578	0.771522
		2	7	5.7429	0.2992	5.6	5.55	5.85	5.5	6.3	0.0520991	18	5.8444	0.4866	5.85	5.7	6.1	4.7	6.7	0.0832592	0.946927
		3	8	6.075	0.1753	6.1	5.975	6.15	5.8	6.3	0.028856	20	5.605	0.7508	5.75	5.4	6.025	3.6	6.7	0.133952	0.107699
		4	8	6.05	0.3665	6.05	5.9	6.3	5.5	6.6	0.0605785	20	5.925	0.7496	6.1	5.55	6.4	3.6	6.9	0.126515	0.667814
		5	7	5.8571	0.369	5.7	5.6	6.2	5.4	6.3	0.0630005	20	5.74	0.9162	5.9	5.35	6.325	2.7	6.9	0.159617	0.74947
		6	8	5.9125	0.4121	5.95	5.65	6.225	5.3	6.4	0.0696998	18	5.6667	0.7754	5.85	5.7	6.075	3.3	6.3	0.136834	0.390658
		7	8	5.85	0.5292	6	5.6	6.15	4.9	6.5	0.0904615	18	5.4111	0.9405	5.55	5.175	5.975	2.3	6.5	0.173809	0.132662
		8	8	5.7625	0.4207	5.65	5.575	5.825	5.3	6.7	0.0730065	18	5.7278	0.5497	5.75	5.525	6.1	4.2	6.6	0.0959705	0.660976
		Energy	Caesarean									Vaginal
			kcal/100 mL									kcal/100 mL
		postnatal age (weeks)	n	Mean	SD	Median	Q1	Q3	Min	Max	CV	n	Mean	SD	Median	Q1	Q3	Min	Max	CV	p
	preterm subjects	1	15	59.164	10.7636	58.4039	53.3394	64.091	40.296	83.3484	0.181928	8	57.9629	9.6541	56.3982	50.9833	67.5222	45.8501	69.9331	0.166557	0.763728
		2	15	63.9534	9.9993	60.3069	58.0333	69.2855	52.0388	86.2007	0.156353	10	60.7815	11.4049	61.1621	51.7488	64.8485	45.5016	81.4783	0.187638	0.499769
		3	15	59.8285	8.4889	60.7019	53.943	64.7144	45.1396	77.1635	0.141887	10	64.9336	8.2337	62.8926	60.5858	68.0367	53.213	79.331	0.126802	0.277744
		4	15	57.9592	8.7229	58.2006	51.825	62.0705	43.0006	74.7449	0.150501	9	64.6197	10.2967	66.5489	55.9637	69.3836	48.2421	81.8533	0.159343	0.153993
		5	15	60.6903	9.9021	57.7897	55.7281	63.3151	47.6075	86.7721	0.163158	8	57.4982	12.4702	53.7755	49.5497	61.854	43.9538	81.3951	0.21688	0.649593
		6	14	60.6247	11.1418	60.7845	51.725	63.3046	46.8132	86.8765	0.183783	10	64.3358	14.1284	60.0861	57.5597	73.8174	44.013	85.0089	0.219604	0.502579
		7	15	60.338	8.236	59.5359	55.2322	65.1055	47.4643	75.7304	0.136498	10	61.2619	14.4289	59.7431	51.7095	67.0008	43.9106	92.6835	0.235528	0.844109
		8	14	58.2419	12.0017	57.2908	54.2147	65.6997	38.233	82.9968	0.206066	9	60.5408	7.8788	60.0525	54.067	66.3113	51.2833	75.6623	0.13014	0.550674
		10	14	64.0567	11.0176	61.2035	55.4121	72.4502	50.4745	82.2777	0.171998	8	58.4039	9.8439	60.5683	53.9194	64.5588	40.649	71.1891	0.168549	0.31219
		12	14	60.2759	13.5228	58.4223	55.2982	67.566	37.1884	90.8746	0.224348	7	64.1379	6.2534	63.8381	62.5859	65.7501	53.7167	74.7386	0.0974993	0.418135
		14	14	59.3313	14.1929	55.1075	50.432	65.8726	41.9903	88.7268	0.239214	7	65.8005	19.1883	61.1973	54.4659	68.3931	48.1867	105.501	0.291613	0.264717
		16	12	56.2454	17.1675	56.142	51.0111	63.2645	14.9833	84.796	0.305225	7	63.975	11.0581	62.5057	58.0276	67.4681	49.8933	84.435	0.17285	0.176029
	term subjects	1	8	55.2236	7.0847	53.8055	49.8394	62.0836	46.3602	64.496	0.128291	19	52.1573	9.4447	50.1124	44.6465	57.1209	39.945	73.691	0.181081	0.556126
		2	7	65.6828	7.601	63.7561	61.6451	70.8316	55.1792	75.8912	0.115723	18	58.667	11.0178	55.8738	52.7857	64.571	42.9811	88.7305	0.187802	0.200806
		3	8	65.3214	10.1777	61.9066	60.0421	67.765	52.9941	84.4367	0.15581	20	62.0252	8.5913	62.2172	57.6477	67.9258	39.3961	74.4215	0.138513	0.518207
		4	8	68.5548	12.1952	66.143	63.1039	70.4863	55.9789	93.9589	0.17789	20	65.1888	13.8533	68.5129	61.5464	73.2568	30.7803	83.5678	0.21251	0.50938
		5	7	58.5511	9.1775	55.2153	51.9904	64.1328	48.4354	73.9609	0.156743	20	60.2914	15.5188	59.2642	48.1846	71.2518	36.9062	90.2794	0.257397	0.799441
		6	8	59.4625	7.4336	56.5177	55.0152	63.0935	51.2269	73.8395	0.125013	18	68.0116	13.313	69.1904	60.6443	75.7782	44.5803	91.8839	0.195746	0.095828
		7	8	65.8938	14.0641	62.316	61.44	68.7842	46.0634	95.6555	0.213436	18	67.2113	18.3968	66.6204	54.4021	76.5928	48.2085	125.613	0.273716	0.817073
		8	8	65.7065	10.7416	64.8138	61.6832	71.7075	46.771	81.3923	0.163478	18	62.6208	9.7574	63.4438	56.8153	70.4049	43.676	74.2962	0.155817	0.602368
